# Supplementary material for: Microheterogeneity and Individual Differences of Human Urinary N-Glycome under Normal Physiological Conditions
Source: Biomolecules. 2023 Apr 27;13(5):756. doi: 10.3390/biom13050756 (PMC10216293; doi:10.3390/biom13050756)
Supplement: Supplementary file 1 [file biomolecules-13-00756-s001.zip]

Archive with 6 entries (6 files):
- suplementry data/Figure S3.pdf
- suplementry data/Figure_S1.pdf
- suplementry data/Figure_S2.pdf
- suplementry data/Table_S1.pdf
- suplementry data/Table_S2.xlsx
- suplementry data/Table_S3.pdf
