# Supplementary material for: Microheterogeneity and Individual Differences of Human Urinary N-Glycome under Normal Physiological Conditions
Source: Biomolecules. 2023 Apr 27;13(5):756. doi: 10.3390/biom13050756 (PMC10216293; doi:10.3390/biom13050756)
Supplement: Supplementary file 1 [file biomolecules-13-00756-s001.zip › suplementry data/Table_S2.xlsx]

## Sheet: total
Table S2. List of 109 urinary N -glycans detected from human urine samples. The glycans commonly detected in more than 80% of the urine samples are shown in blue background as the core glycome.
Fraction of DEAE HPLC	Fraction of RP-HPLC	Peak on MS analysis	Glycan ID	Glucose unit on RP-HPLC	M/Z	Ion form	MS	Composition1	Proposed glycan structure2	Oxford notation of glycan structure3	014	023	027	028	030	031	035	036	038	040	042	095	Number of samples detected	Avarage of the ratios (%)	The ratio of human serum N -glycans
N	1		N-1	5.15734	900.332	2H+	1798.65	H8Hn2PA1		M8	2.49499	7.46194	5.40082	3.45338	1.96992	1.15849	0.888309	0.93306	3.13878	6.45483	2.39629	4.80117	12	3.37933	0.726848
N	2		N-2	5.35534	819.306	2H+	1636.6	H7Hn2PA1		M7[6]	5.22585	2.25732	6.30232	10.1476	2.3019	4.2685	2.79866	1.09075	3.39362	4.09218	2.87953	8.32934	12	4.42397	0.419153
N	3		N-3	5.54159	981.359	2H+	1960.7	H9Hn2PA1		M9	1.49549	3.77592	2.20813	2.19661	0.853302	2.95644	2.03221	3.41257	4.10156	5.1278	1.84046	4.56996	12	2.88087	0.664622
N	4		N-4	5.93191	819.306	2H+	1636.6	H7Hn2PA1		M7[3]	13.5316	2.26475	6.7478	18.4685	10.2511	15.4142	10.5164	2.06543	13.6739	19.1004	2.02922	27.7316	12	11.8162	0.194929
N	5		N-5	6.16042	738.279	2H+	1474.54	H6Hn2PA1		M6	36.1528	12.0373	44.3396	37.9366	48.6642	12.646	13.8846	10.9918	58.8158	52.6714	10.3051	123.213	12	38.4715	2.67895
N	6	1	N-6-1	7.02386	827.34	H+	826.333	H2Hn2PA1		M2	27.9552	34.3449	104.094	60.4138	12.4774	41.6865	68.2702	19.3244	3.40315	28.8251	19.7048	6.93825	12	35.6198	ND
N	6	2	N-6-2	7.02386	989.393	H+	988.386	H3Hn2PA1		M3	20.1173	25.2383	52.3087	49.5934	13.4372	35.5725	32.3385	15.1622	8.21737	19.7463	19.3853	22.2754	12	26.1161	ND
N	6	3	N-6-3	7.02386	1313.5	H+	1312.49	H5Hn2PA1		M5	26.9102	18.2132	66.9552	27.051	19.196	23.3444	21.559	6.68921	12.5336	17.4766	5.32562	33.5957	12	23.2375	3.51753
N	7		N-7	9.56	1192.47	H+	1191.47	H3Hn3PA1		A1[6]	3.2979	ND	14.165	6.08767	3.55943	1.84665	3.34981	ND	ND	ND	ND	ND	6	5.38441	ND
N	8		N-8	9.90797	860.332	2H+	1718.65	H5Hn4PA1		A2G(4)2	1.05811	3.4166	9.76886	3.75144	2.15163	2.71461	1.91678	ND	1.34567	2.36064	ND	2.2293	10	3.07136	1.3708
N	9	1	N-9-1	10.1255	973.398	H+	972.391	H2Hn2dH1PA1		F(6)M2	18.3003	22.4192	51.2072	32.791	13.0994	42.1585	39.188	9.85946	6.35224	12.8772	21.7333	17.6895	12	23.9729	ND
N	9	2	N-9-2	10.1255	1135.45	H+	1134.44	H3Hn2dH1PA1		F(6)M3	12.418	14.4479	26.9234	24.2368	12.5845	19.1629	16.6786	6.52355	5.89026	7.94375	8.77969	17.1692	12	14.3966	ND
N	10		N-10	11.1244	1180.96	2H+	2359.9	H5Hn5dH3PA1		F(6)A2BF(3)2G(4)2	3.46068	3.18324	11.0363	6.62032	3.87186	3.97323	5.17869	2.7103	3.89438	ND	2.63279	9.97312	11	5.13953	ND
N	11		N-11	11.9243	771.309	2H+	1540.6	H3Hn4dH1PA1		F(6)A2	3.31207	4.61256	11.9829	8.29113	4.8334	3.21079	3.50309	4.27065	3.34916	5.1442	3.94076	6.97722	12	5.28566	9.92275
N	12		N-12	12.7799	852.335	2H+	1702.66	H4Hn4dH1PA1		F(6)A2[3]G(4)1	5.27444	4.75072	18.6941	9.2611	6.62094	7.2814	4.89851	3.33046	5.49162	6.67722	6.75297	10.0251	12	7.42154	ND
N	13		N-13	12.9754	852.335	2H+	1702.66	H4Hn4dH1PA1		F(6)A2[6]G(4)1	0	1.74005	ND	0	ND	ND	ND	ND	0.983088	1.43044	1.99002	1.9052	5	1.14983	14.5
N	14		N-14	13.5612	933.361	2H+	1864.71	H5Hn4dH1PA1		F(6)A2G(4)2	5.32079	10.9677	36.8586	23.3276	7.63592	16.2819	18.3126	8.27992	9.64951	11.867	12.4226	18.7173	12	14.9701	8.84798
N	15		N-15	14.9602	880.846	2H+	1759.68	H4Hn5PA1		A2B[3]G(4)1	2.10578	0.773704	2.16435	3.84025	0.723816	1.40046	0.75087	0.634402	0.762687	ND	0.806548	1.64316	11	1.41873	0.636519
N	16	1	N-16-1	15.6239	974.388	2H+	1946.76	H3Hn6dH1PA1		F(6)A2GalNAc(4)2	1.92972	2.92976	ND	2.00847	0.743177	1.04369	2.57069	ND	1.48823	2.79127	0.809661	3.37984	10	1.96945	ND
N	16	2	N-16-2	15.6239	1107.93	2H+	2213.85	H5Hn5dH2PA1		F(6)A2BF(3)1G(4)2_1	0.61826	ND	ND	1.18533	0.247726	0.880612	1.16849	ND	0.33942	ND	0.809661	0.836913	8	0.760801	ND
N	17	1	N-17-1	16.2337	961.872	2H+	1921.73	H5Hn5PA1		A2BG(4)2	1.21884	2.15553	6.2007	1.82606	1.21439	3.67212	2.91714	2.01527	1.71067	ND	2.18964	5.53552	11	2.7869	0.306984
N	17	2	N-17-2	16.4531	1107.93	2H+	2213.85	H5Hn5dH2PA1		F(6)A2BF(3)1G(4)2_2	0.120786	1.6008	ND	0.323072	0.928652	1.57377	3.64642	ND	1.47381	ND	1.51883	4.05177	9	1.6931	ND
N	18		N-18	20.6638	872.848	2H+	1743.68	H3Hn5dH1PA1		F(6)A2B	2.34565	2.65944	8.55952	7.29085	2.87849	4.64073	6.26476	4.0902	2.51127	3.05403	2.46662	3.76093	12	4.21021	2.06037
N	19		N-19	22.2656	953.875	2H+	1905.73	H4Hn5dH1PA1		F(6)A2B[3]G(4)1	0.716628	1.1219	1.81429	2.57272	0.457398	3.94509	1.0445	1.09948	0.874254	ND	0.808258	1.90726	11	1.48743	2.65066
N	20		N-20	23.0247	953.875	2H+	1905.73	H4Hn5dH1PA1		F(6)A2B[6]G(4)1	1.7443	2.7314	6.34544	4.67857	2.29741	ND	2.66613	2.89534	2.21518	2.56722	2.48235	5.82925	11	3.31387	0.41497
N	21		N-21	24.4238	1034.9	2H+	2067.79	H5Hn5dH1PA1		F(6)A2BG(4)2	4.81431	6.01558	18.7327	14.1151	4.49554	9.06217	9.33788	4.56159	5.43862	7.02251	6.26606	15.1431	12	8.75042	1.40003
N	22		N-22	26.99	1144.44	2H+	2286.86	H6Hn6PA1		A3BG(4)3	0.529007	ND	3.51135	2.03947	0.375207	2.18501	ND	ND	0.859103	ND	ND	4.03071	7	1.93284	ND
N	23		N-23	35.1657	1290.5	2H+	2578.98	H6Hn6dH2PA1		F(6)A3BF(3)1G(4)3	1.00166	1.31169	3.16815	2.78636	ND	3.34883	2.79827	ND	1.09777	ND	ND	4.97114	8	2.56048	ND
N	24		N-24	38.1814	1217.47	2H+	2432.92	H6Hn6dH1PA1		F(6)A3BG(4)3	0.679751	ND	3.63635	1.28012	ND	2.41386	ND	ND	0.876782	ND	ND	2.77965	6	1.94442	ND
A1	1		A1-1	7.93	1188.45	2H+	2374.88	N1H6Hn5PA1		A3G(4)3[3]S(6)1	ND	ND	0.839403	1.13304	0.260625	ND	ND	ND	0.801247	ND	ND	ND	4	0.75858	1.22482
A1	2	1	A1-2-1	8.04428	823.314	2H+	1644.61	N1H4Hn3PA1		A1[3]G(4)1S(6)1	3.59764	3.40227	3.77705	3.9482	1.24435	5.58431	4.64253	3.00358	1.75846	6.28955	2.99859	1.48943	12	3.478	ND
A1	2	2	A1-2-2	8.04428	985.367	2H+	1968.72	N1H6Hn3PA1		M5A1[3]G(4)1S(6)1	0.990654	0.780337	0.830414	1.0995	0.344182	0.595049	1.09516	1.01005	0.713222	1.2381	0.804886	2.69142	12	1.01608	1.5411
A1	3		A1-3	8.22114	904.34	2H+	1806.67	N1H5Hn3PA1		M4A1[3]G(4)1S(6)1	1.42786	0.926056	1.13985	1.73592	0.710392	1.38432	1.28238	1.88768	1.306	2.1414	0.879506	1.82316	12	1.38704	1.68228
A1	4		A1-4	9.08351	985.367	2H+	1968.72	N1H6Hn3PA1		M5A1[3]G(4)1S(3)1	0.672118	0.595096	ND	0.53844	0.423749	0.54511	ND	ND	0.504705	ND	ND	0.788849	7	0.581153	0.129255
A1	5		A1-5	9.54147	924.854	2H+	1847.69	N1H4Hn4PA1		A2[3]G(4)1S(6)1	2.10174	3.54702	2.07945	1.94216	1.3147	3.57599	2.39712	3.09876	2.16647	4.21154	3.33966	2.20928	12	2.66532	1.14
A1	6		A1-6	10.1892	1005.88	2H+	2009.75	N1H5Hn4PA1		A2G(4)2[3]S(6)1	13.2953	13.2084	19.3289	15.3777	16.1128	14.5285	10.5291	14.3649	17.7468	16.9107	9.24051	31.7442	12	16.0323	23.7545
A1	7		A1-7	11.19	1261.48	2H+	2520.94	N1H6Hn5dH1PA1		F(6)A3G(4)3S1	1.09201	ND	1.20905	1.29448	1.48846	3.22483	2.09239	ND	1.11621	ND	2.16578	1.8589	9	1.7269	0.370593
A1	8	1	A1-8-1	11.3343	916.856	2H+	1831.7	N1H3Hn4dH1PA1		F(6)A1[3]GalNAc(4)1S1	1.58747	2.45007	ND	2.3553	1.41949	1.34171	0.824495	ND	0.717749	0.952505	1.2069	4.07494	10	1.69306	ND
A1	8	2	A1-8-2	11.3343	1151.94	2H+	2301.86	N1H5Hn4dH2PA1		F(6)A2[6]F(3)1G(4)2S1	1.99904	ND	2.36759	3.109	0.253481	2.83823	2.09871	ND	1.34805	1.88178	ND	2.16597	9	2.00687	0.32
A1	9		A1-9	11.6141	896.343	2H+	1790.67	N1H4Hn3dH1PA1		F(6)A1[3]G(4)1S1	2.47279	2.13726	3.02224	3.5789	0.641345	2.45572	2.11893	3.05688	0.729156	3.51611	2.77439	3.19754	12	2.4751	ND
A1	10		A1-10	11.8202	1005.88	2H+	2009.75	N1H5Hn4PA1		A2G(4)2[6]S(3)1	1.70506	2.28474	2.16623	1.98828	0.606536	1.0582	1.0417	3.73501	1.93839	3.22535	2.53816	1.7412	12	2.0024	4.16379
A1	11		A1-11	12.0982	1005.88	2H+	2009.75	N1H5Hn4PA1		A2G(4)2[3]S(3)1	2.2701	1.81633	2.16907	2.19423	0.713719	2.31555	1.25165	2.27826	1.70034	2.92972	1.57531	7.02179	12	2.35301	0.436954
A1	12		A1-12	12.29	823.314	2H+	1644.61	N1H4Hn3PA1		A1[6]G(4)1S(3)1	1.45935	1.88517	1.59765	1.61458	0.649653	1.70755	1.37636	2.87572	1.00451	2.93348	3.89141	0.618468	12	1.80116	ND
A1	13		A1-13	12.6283	1188.45	2H+	2374.88	N1H6Hn5PA1		A2G(4)2LacNac1S1	0.678002	ND	ND	1.21512	0.461547	ND	ND	ND	3.1332	0.628602	ND	3.46666	6	1.59719	1.07347
A1	14	1	A1-14-1	13.5332	997.883	2H+	1993.75	N1H4Hn4dH1PA1		F(6)A2[3]G(4)1S(6)1	3.16886	3.36475	3.82095	1.72479	2.16975	4.9133	3.62739	3.67209	2.02019	3.50296	2.10681	1.72664	12	2.98487	1.79998
A1	14	2	A1-14-2	13.6054	1099.42	2H+	2196.83	N1H4Hn5dH1PA1		F(6)A2[6]G(4)1[3]GalNac(4)1S(6)1	2.33495	3.53023	3.96982	4.22162	2.97226	3.40923	3.68153	4.21428	3.62446	3.65068	2.05965	9.31154	12	3.91502	ND
A1	15		A1-15	14.2419	1078.91	2H+	2155.8	N1H5Hn4dH1PA1		F(6)A2G(4)2[3]S(6)1	21.1731	18.1638	24.7594	25.9863	19.2543	42.9197	25.841	19.9624	25.2119	25.9491	15.4366	37.8685	12	25.2105	12.6468
A1	16	1	A1-16-1	14.724	1107.42	2H+	2212.83	N1H5Hn5PA1		A2BG(4)2[3]S(6)1	0.548458	0.358516	1.75834	2.25194	0.94795	0.666741	0.414645	ND	0.493435	ND	ND	3.02108	9	1.16235	2.11
A1	16	2	A1-16-2	14.724	1232.96	2H+	2463.91	N1H6Hn4dH2PA1		F(6)A2F(3)G3S1	0.373675	ND	ND	ND	ND	0.546427	ND	ND	ND	ND	ND	0.938589	3	0.619563	ND
A1	17		A1-17	15.2273	1119.94	2H+	2237.86	N1H3Hn6dH1PA1		F(6)A2GalNAc2[3]S(6)1	4.43895	8.11354	6.12637	10.6407	5.0321	4.05236	4.7272	4.29482	3.3759	5.01548	2.26184	11.7018	12	5.81509	ND
A1	18		A1-18	15.9846	997.883	2H+	1993.75	N1H4Hn4dH1PA1		F(6)A2[3]G(4)1S(3)1	1.57974	0.900933	ND	2.63922	0.710005	3.09809	ND	ND	ND	1.17517	ND	ND	6	1.68386	ND
A1	19		A1-19	16.9182	1078.91	2H+	2155.8	N1H5Hn4dH1PA1		F(6)A2G(4)2[6]S(3)1	10.6864	11.3177	13.1989	15.8078	7.78903	13.1152	10.55	12.6756	8.47166	9.89829	6.87366	12.9527	12	11.1114	0.117875
A1	20		A1-20	17.2793	1078.91	2H+	2155.8	N1H5Hn4dH1PA1		F(6)A2G(4)2[3]S(3)1	ND	2.54313	3.28874	4.71701	1.65758	4.53735	2.34467	3.2781	1.62006	2.61195	2.01085	2.66096	11	2.84276	0.916694
A1	21	1	A1-21-1	17.813	1099.42	2H+	2196.83	N1H4Hn5dH1PA1		F(6)A2G(4)2S1	0.958569	2.25383	ND	1.44909	0.357227	1.40451	ND	ND	0.551726	0.939508	1.1739	0	8	1.00982	ND
A1	21	2	A1-21-2	17.813	1261.48	2H+	2520.94	N1H6Hn5dH1PA1		F(6)A2G(4)2[3]Lac1S1	2.41559	1.01422	ND	1.83043	0.81652	0.764954	1.17758	ND	2.49166	2.57967	1.1739	5.08361	10	1.93481	ND
A1	22		A1-22	18.7914	1151.94	2H+	2301.86	N1H5Hn4dH2PA1		F(6)A2F(3)1G(4)2S1	0.6342	1.61608	4.50273	2.40522	0.901351	2.72448	3.50803	1.25056	0.923526	ND	ND	ND	9	2.0518	ND
A1	23		A1-23	20.65	1099.42	2H+	2196.83	N1H4Hn5dH1PA1		F(6)A2B[3]G(4)1S(6)1	0.672016	ND	ND	1.48241	0.562095	ND	0.696166	3.34051	0.628964	ND	ND	ND	6	1.23036	0.449853
A1	24		A1-24	22.7856	1180.45	2H+	2358.88	N1H5Hn5dH1PA1		F(6)A2BG(4)2[3]S(6)1	3.90133	3.72602	5.79986	8.24843	2.93598	6.67273	4.66542	4.93212	3.136	3.96164	2.34831	6.76215	12	4.7575	5.84357
A1	25		A1-25	25.85	1099.42	2H+	2196.83	N1H4Hn5dH1PA1		F(6)A2B[6]G(4)1S(3)1	0.873295	0.452715	ND	1.85576	0.657091	1.62821	2.39374	1.13104	ND	ND	ND	0	7	1.12398	0.305292
A1	26		A1-26	27.6887	1180.45	2H+	2358.88	N1H5Hn5dH1PA1		F(6)A2BG(4)2[6]S(3)1	1.21329	1.43642	1.99689	3.55549	1.47714	2.82033	2.14799	2.67598	0.883138	2.10753	1.59453	1.84259	12	1.97928	0.463111
A1	27	1	A1-27-1	29.209	1006.38	3H+	3016.13	N1H6Hn6dH3PA1		F(6)A3F2BG(4)3S1	0.311724	0.293088	ND	0.59087	0.135929	0.503939	ND	ND	0.256445	1.12949	ND	0	7	0.402685	ND
A1	27	2	A1-27-2	29.209	1099.42	2H+	2196.83	N1H4Hn5dH1PA1		F(6)A2B[3]G(4)1S(3)1	0.244324	0.427071	ND	0.95053	0.543716	0.815901	ND	1.16103	0.318613	ND	ND	0	7	0.557648	ND
A1	28		A1-28	30.723	1180.45	2H+	2358.88	N1H5n5dH1PA1		F(6)A2BG(4)2[3]S(3)1	0.700141	0.924103	ND	1.55458	0.912106	3.07986	3.27793	1.37867	0.670078	ND	ND	1.4955	9	1.55477	ND
A1	29		A1-29	43.7927	957.698	3H+	2870.07	N1H6Hn6dH2PA1		F(6)A3F1BG(4)3S1	0.929713	ND	ND	1.33759	ND	1.27298	ND	ND	0.433783	ND	ND	1.23625	5	1.04206	ND
A2	1		A2-1	9.9675	1224.46	2H+	2446.9	N2H5Hn4dH1PA1		A2F1G(4)2S2	1.78784	1.69613	1.51965	1.78338	1.52057	0.797718	4.35305	2.01843	ND	2.94727	ND	ND	9	2.04712	1.41027
A2	2		A2-2	11.47	1151.43	2H+	2300.84	N2H5Hn4PA1		A2G(4)2S(6)2	100	100	100	100	100	100	100	100	100	100	100	100	12	100	100
A2	3		A2-3	11.11	1053.36	H+	1052.35	S1H2Hn2dH1PA1		F(6)M2Slf1	ND	7.84229	12.0315	7.66541	3.56248	5.29147	13.1039	ND	ND	4.09859	ND	ND	7	7.65652	ND
A2	4		A2-4	12.0545	1151.43	2H+	2300.84	N2H5Hn4PA1		A2G(4)2S(3,6)2	6.85219	6.52495	9.75795	12.197	5.94714	14.7114	11.9269	3.56795	8.53118	7.15571	5.86837	19.2833	12	9.36034	8.94045
A2	5		A2-5		1035.72	3H+	3104.15	N2H6Hn5dH3PA1		F(6)A3F2G(4)3S2	ND	7.34251	ND	ND	5.06779	ND	5.7946	11.5224	ND	ND	ND	ND	4	7.43182	ND
A2	6		A2-6	13.8404	1333.99	2H+	2665.97	N2H6Hn5PA1		A2G(4)2[6]LacNac1S(6)1[3]S(6)1_1	6.05284	ND	ND	6.56938	4.43432	ND	ND	ND	6.11669	6.16407	2.66562	31.2104	7	9.03047	2.34
A2	7	1	A2-7-1	14.3388	1151.43	2H+	2300.84	N2H5Hn4PA1		A2G(4)2S(3)2	1.21143	2.77149	3.41817	2.15224	1.24242	1.55499	2.22022	ND	1.51122	1.26387	2.16188	4.22424	11	2.15747	ND
A2	7	2	A2-7-2	14.5515	1244.97	2H+	2487.93	N2H4Hn5dH1PA1		F(6)A2[6]GalNAc(4)1S(6)1[3]G(4)1S(6)1	1.08767	5.75616	ND	0.819902	0.557348	0.666423	3.09662	4.7673	1.17225	ND	3.57541	2.32333	10	2.38224	ND
A2	7	3	A2-7-3	14.2336	1333.99	2H+	2665.97	N2H6Hn5PA1		A2G(4)2[6]LacNac1S(6)1[3]S(6)1_2	1.05612	ND	ND	2.17274	0.464456	ND	1.69438	ND	1.25699	ND	2.91022	1.30952	7	1.55206	2.56
A2	8		A2-8	15.2138	1224.46	2H+	2446.9	N2H5Hn4dH1PA1		F(6)A2G(4)2S(6)2	22.6657	26.4838	40.2278	24.1408	21.8288	30.6874	24.1693	30.4478	30.7766	33.1495	33.2708	38.5047	12	29.6961	10.028
A2	9		A2-9	15.9989	1244.97	2H+	2487.93	N2H4Hn5dH1PA1		F(6)A2[6]GalNAc(4)1S(3)1[3]G(4)1S(6)1	4.04509	5.84263	7.10442	8.47287	2.5845	6.74938	6.86009	5.55144	3.26871	5.6055	4.25351	11.0802	12	5.95153	ND
A2	10		A2-10	16.8067	1224.46	2H+	2446.9	N2H5Hn4dH1PA1		F(6)A2G(4)2S(3,6)2	16.5482	20.4139	19.8508	26.0555	10.6548	24.4932	20.8564	12.5799	21.3372	20.5894	12.8981	52.0401	12	21.5265	1.31299
A2	11		A2-11	20.0096	1224.46	2H+	2446.9	N2H5Hn4dH1PA1		F(6)A2G(4)2S(3)2	26.3342	25.3389	27.2931	40.5531	27.6224	33.8518	34.0371	24.4207	22.9012	25.2464	17.2761	70.6043	12	31.29	1.45992
A2	12	1	A2-12-1	23.6572	1326	2H+	2649.98	N2H5Hn5dH1PA1		F(6)A2BG(4)2S(6)2	2.85898	5.70347	8.26828	5.53572	2.38636	6.20927	8.32112	5.73624	4.28933	ND	3.78435	9.74782	11	5.71281	5.03012
A2	12	2	A2-12-2	23.6572	1407.02	2H+	2812.03	N2H6Hn5dH1PA1		F(6)A3G(4)3S2_1	1.54271	ND	ND	2.07589	1.04193	1.78203	ND	ND	ND	ND	ND	ND	4	1.61064	ND
A2	13		A2-13	24.6823	1407.02	2H+	2812.03	N2H6Hn5dH1PA1		F(6)A3G(4)3S2_2	1.5704	ND	ND	ND	1.91873	5.67455	ND	ND	ND	ND	ND	ND	3	3.05456	0.405537
A2	14		A2-14	26.2797	1407.02	2H+	2812.03	N2H6Hn5dH1PA1		F(6)A3G(4)3S2_3	2.27825	ND	ND	ND	0.31181	ND	ND	ND	2.54908	ND	ND	10.3172	4	3.86407	ND
A2	15		A2-15	31.9793	1326	2H+	2649.98	N2H5Hn5dH1PA1		F(6)A2BG(4)2S(3)2	1.78656	2.23997	ND	3.45958	1.47202	3.06769	3.30872	2.624	1.47533	ND	ND	ND	8	2.42923	ND
A3	1		A3-1	13.0799	1035.38	3H+	3103.13	N3H6Hn5dH1PA1		A3F1G(4)3S3_1	ND	0.851254	1.73787	0.971103	0.900007	3.28976	ND	ND	ND	5.66181	ND	ND	6	2.2353	0.249138
A3	2		A3-2	13.7996	1035.38	3H+	3103.13	N3H6Hn5dH1PA1		A3F1G(4)3S3_2	5.55733	4.20676	0.782615	4.01684	ND	2.86712	5.49018	ND	2.41448	2.40657	1.86001	7.22463	10	3.68265	6.33264
A3	3		A3-3	14.3641	1035.38	3H+	3103.13	N3H6Hn5dH1PA1		A3F1G(4)3S3_3	0.894533	ND	ND	0.892603	1.03342	17.9816	ND	ND	1.18637	ND	ND	5.02685	6	4.50257	0.504977
A3	4		A3-4	14.9911	986.697	3H+	2957.07	N3H6Hn5PA1		A3G(4)3S3_1	3.01565	9.68525	5.85366	3.94882	2.06997	5.71249	4.21531	3.72528	ND	7.83319	10.0602	10.9334	11	6.09575	11.8949
A3	5	1	A3-5-1	15.3492	1139.4	2H+	2276.79	S1N1H4Hn5dH1PA1		F(6)A2[6]GalNAc(4)1[3]G(4)1S1Slf1	2.71907	ND	ND	0.814513	0.758658	ND	1.91256	ND	ND	ND	ND	4.99135	5	2.23923	ND
A3	5	2	A3-5-2	15.5731	986.697	3H+	2957.07	N3H6Hn5PA1		A3G(4)3S3_2	1.63889	4.08797	ND	2.29809	1.19699	3.39687	ND	ND	6.92983	ND	1.30345	9.61319	8	3.80816	1.08496
A3	6		A3-6	15.8476	1157.09	3H+	3468.26	N3H7Hn6dH1PA1		F(6)A4G(4)4S3_1	0.493707	ND	ND	0.914218	1.43203	ND	1.98026	1.2845	1.7398	ND	ND	5.93583	7	1.96862	ND
A3	8		A3-8	16.3943	1157.09	3H+	3468.26	N3H7Hn6dH1PA1		F(6)A4G(4)4S3_2	0.453794	ND	ND	ND	0.799498	8.64003	ND	ND	2.66984	2.8332	ND	7.7844	6	3.86346	ND
A3	9		A3-9	16.964	986.697	3H+	2957.07	N3H6Hn5PA1		A3G(4)3S3_3	2.54168	ND	2.75957	2.04764	1.50902	ND	3.05353	4.9483	4.79184	ND	3.08924	7.67756	9	3.60204	4.54032
A3	10		A3-10	17.6991	1157.09	3H+	3468.26	N3H7Hn6dH1PA1		F(6)A4G(4)4S3_3	0.615208	ND	ND	0	1.56919	ND	ND	3.5389	4.41797	4.66304	ND	12.8724	6	3.95382	ND
A3	11		A3-11	18.7445	1157.09	3H+	3468.26	N3H7Hn6dH1PA1		F(6)A4G(4)4S3_4	1.01752	ND	ND	2.52376	2.87955	ND	ND	ND	6.92713	0.907612	ND	12.9663	6	4.53697	ND
A3	12		A3-12	19.4232	1157.09	3H+	3468.26	N3H7Hn6dH1PA1		F(6)A4G(4)4S3_5	0.678122	ND	ND	ND	0.570538	ND	ND	ND	2.16046	ND	ND	3.37945	4	1.69714	ND
A3	13		A3-13	20.3492	1035.38	3H+	3103.13	N3H6Hn5dH1PA1		F(6)A3G(4)3S3_1	2.49699	1.61503	1.46984	0.880852	1.19078	5.84524	3.68466	ND	4.85277	3.90244	2.48013	7.56169	11	3.27095	0.451107
A3	14		A3-14	22.0165	1035.38	3H+	3103.13	N3H6Hn5dH1PA1		F(6)A3G(4)3S3_2	6.27573	2.63818	1.51637	24.199	5.53157	8.00985	1.5346	ND	11.8532	8.41456	2.37041	23.2266	11	8.68818	0.243173
A3	15		A3-15	26.8664	1035.38	3H+	3103.13	N3H6Hn5dH1PA1		F(6)A3G(4)3S3_3	3.47084	2.70912	1.54201	3.7152	2.63621	6.29949	2.45668	0.495808	4.46798	6.61898	2.32183	15.0659	12	4.31667	ND
A4	1		A4-1	12.0836	1205.44	3H+	3613.3	N4H7Hn6PA1		A4G(4)4S4_1	0.495244	ND	ND	0.683394	1.39571	ND	ND	0.696633	2.73099	2.72429	ND	7.71558	7	2.34883	1.08298
A4	2		A4-2	13.5933	1205.44	3H+	3613.3	N4H7Hn6PA1		A4G(4)4S4_2	0.864967	ND	ND	1.15942	4.74743	ND	ND	ND	6.2502	5.40148	ND	17.0911	6	5.9191	0.345441
A4	3		A4-3	14.3388	1524.9	3H+	4571.67	N4H7Hn10dH1PA1		A4F1G(4)4LacdiNAc2S4	0.52919	ND	ND	0.719535	6.57012	ND	ND	ND	ND	ND	ND	ND	3	2.60628	ND
A4	4		A4-4	15.4584	1054.34	2H+	2106.67	S2H3Hn6dH1PA1		F(6)A2GalNac(4)2Slf2	3.44317	ND	4.04298	4.95337	2.84192	2.29254	7.76114	4.07971	3.36741	ND	ND	10.4854	9	4.80752	ND
A4	5		A4-5	16.6811	1254.13	3H+	3759.35	N4H7Hn6dH1PA1		F(6)A4G(4)4S4_1	1.79103	2.23425	0.872715	1.79794	7.55548	ND	2.6945	0.809566	9.72881	10.0503	3.90227	25.9173	11	6.1231	ND
A4	6		A4-6	17.7913	1321.82	3H+	3962.43	N4H7Hn7dH1PA1		F(6)A4G(4)4A1S4	0.514448	ND	ND	ND	2.52976	ND	1.42407	ND	3.40764	ND	ND	9.15761	5	3.4067	ND
A4	7		A4-7	18.6222	1254.13	3H+	3759.35	N4H7Hn6dH1PA1		F(6)A4G(4)4S4_2	1.19255	3.042	0.650541	1.42077	12.9883	ND	ND	1.53571	15.8059	16.9389	2.75123	62.1941	10	11.852	ND
A4	8		A4-8	19.4356	1375.84	3H+	4124.49	N4H8Hn7dH1PA1		F(6)A4G(4)4LacNac1S4_1	ND	ND	ND	ND	ND	ND	ND	ND	1.74305	ND	ND	4.48878	2	3.11591	ND
A4	9		A4-9	21.8528	1375.84	3H+	4124.49	N4H8Hn7dH1PA1		F(6)A4G(4)4LacNac1S4_2	ND	ND	ND	ND	2.26102	ND	ND	ND	2.69416	ND	ND	7.69663	3	4.21727	ND
A4	10	1	A4-10-1	23.2026	1132.41	3H+	3394.22	N4H6Hn5dH1PA1		F(6)A3G(4)3S4_1	ND	0.960369	0.653521	1.12072	1.07146	0.731453	ND	0.694163	0.68852	3.3394	ND	1.15672	9	1.15737	ND
A4	10	2	A4-10-2	23.2026	1447	2H+	2891.99	S1N2H6Hn5dH1PA1		F(6)A3G(4)3S2Slf1	ND	ND	ND	ND	0.669663	ND	ND	ND	0.498165	ND	ND	2.95465	3	1.37416	ND
A4	11		A4-11	29.0337	1132.41	3H+	3394.22	N4H6Hn5dH1PA1		F(6)A3G(4)3S4_2	ND	1.19878	0.565111	0.908162	1.1797	0.818663	ND	0.89542	0.357479	2.07642	1.67434	0.9444	10	1.06185	ND
1. Abbreviations of the composition are N for NeuAc, H for hexose, Hn for N -acetylhexosamine, dH for deoxyhexose(fucose), S for sulfate, PA for pyridylamino residue. 2. Proposed Glycan structure. Symbols was explained as follows: PA: pyridylamino- or 2-aminopyridine ;blue square: GlcNAc; yellow square: GalNAc; green circle: mannose; yellow circle: galactose; red triangle: fucose; purple diamond:…
